# Supplementary material for: Systems immunology-based drug repurposing framework to target inflammation in atherosclerosis
Source: Nat Cardiovasc Res. 2023 Jun 8;2(6):550–71. doi: 10.1038/s44161-023-00278-y (PMC10538622; doi:10.1038/s44161-023-00278-y)
Supplement: Supplementary file 3 — Supplementary Tables 1–4. [file 44161_2023_278_MOESM3_ESM.xlsx]

## Sheet: Supplementary Table 1
Supplementary Table 1. Demographic and Clinical Characteristics of Patients
		Patient Cohort (n=34)
	variable	mean	SD	median	percent
Basic Clinical Characteristics	Age (years)	68.2941	10.8363	67
	Gender (male, n=18)				52.9
	Gender (female, n=16)				47.1
	Ethnicity (n)
	hispanic or latino (10)				29.4
	non-hispanic or latino (23)				67.7
	not reported (1)				2.9
	Race (n)
	white (13)				38.2353
	african american (7)				20.5882
	asian (2)				5.88235
	more than one race/other (12)				35.2941
	not reported (0)				0
	Tobacco use (n)
	current (7)				20.6
	past (15)				44.1
	none (12)				35.2941
	not declared (0)				0
Current Diagnoses	Hyperlipidemia (n=34)				100
	Essential (Primary) Hypertension (n=32)				94.1
	Diabetes (n=16)				47.1
	Pre-Diabetes (n=2)				5.9
Personal CV History	TIA/Stroke (n=13)				38.3
	< 6 months				32.4
	> 6 months				5.9
	Angiogram/PCI (n=11)				32.3
	< 6 months				8.8
	> 6 months				23.5
	CABG (n=6)				17.6
	< 6 months				2.9
	> 6 months				14.7
	Myocardial infarction (n=5)				14.7
	< 6 months				0
	> 6 months				14.7
Type of surgical procedure	CEA (n=26)				76.5
	CAD (n=8)				23.5
TIA: transient ischemic attack; PCI: percutaneous coronary intervention; CABG: coronary artery bypass graft surgery

## Sheet: Supplementary Table 2
Supplementary Table 2. Pearson correlation analysis between cell type-phosphoprotein pairs and lipid variables
Celltype	Phospho_protein	NMR Lipid variables	Estimate R	p.value
CD16_Mono	pPLCg2	VLDL.C	-0.927027	0.000321649
CD16_Mono	pPLCg2	VLDL.FC	-0.908288	0.000702516
CD16_Mono	pPLCg2	Remnant.C	-0.90175	0.000888123
CD16_Mono	pPLCg2	Total.Lipids	-0.864492	0.00263495
CD16_Mono	pPLCg2	Total.FC	-0.863142	0.00272417
CD16_Mono	pPLCg2	non.HDL.C	-0.850488	0.00366459
CD16_Mono	pSTAT1	VLDL.C	-0.850273	0.00368227
CD16_Mono	pSTAT5	HDL.FC	0.845248	0.00411194
CD_DCs	pPLCg2	non.HDL.C	-0.843054	0.00430986
CD16_Mono	pSTAT1	Remnant.C	-0.835566	0.00503451
CD_DCs	pPLCg2	Remnant.C	-0.821931	0.00656014
CD16_Mono	pSTAT1	VLDL.FC	-0.816757	0.00721307
CD16_Mono	pSTAT5	HDL.C	0.802125	0.00929531
CD_DCs	pPLCg2	Clinical.LDL.C	-0.791573	0.0110264
CD_DCs	pPLCg2	LDL.C	-0.788373	0.0115912
CD_DCs	pPLCg2	Total.FC	-0.779606	0.0132379
CD_DCs	pSTAT5	HDL.FC	0.77676	0.0138045
CD_DCs	pPLCg2	VLDL.C	-0.766594	0.0159601
CD16_Mono	pPLCg2	Total.C	-0.761006	0.0172355
CD16_Mono	pSTAT1	non.HDL.C	-0.742971	0.02181
CD16_Mono	pSTAT1	Total.FC	-0.740587	0.022469
CD_DCs	pPLCg2	LDL.FC	-0.732871	0.0246911
CD16_Mono	pSTAT3	HDL.C	0.730656	0.0253547
CD16_Mono	pPLCg2	LDL.C	-0.729595	0.0256768
CD8_Tcells	pMAPKAP2	HDL.C	-0.720287	0.0286174
CD_DCs	pPLCg2	HDL.C	0.717452	0.0295549
CD_DCs	pPLCg2	Total.C	-0.713783	0.0307977
CD16_Mono	pSTAT1	HDL.C	0.70318	0.0345792
CD16_Mono	pSTAT1	Total.Lipids	-0.695353	0.0375561
CD_DCs	pSTAT1	HDL.C	0.694932	0.0377208
CD_DCs	pPLCg2	VLDL.FC	-0.69471	0.037808
CD16_Mono	pPLCg2	Clinical.LDL.C	-0.688682	0.0402205
CD8_Tcells	pMAPKAP2	HDL.FC	-0.675796	0.0457052
CD_DCs	pSTAT1	HDL.FC	0.672462	0.0471983
CD_DCs	IkBa	Total.C	-0.656329	0.0548631
CD14_Mono	pPLCg2	HDL.C	0.655332	0.0553611
CD_DCs	pPLCg2	Total.Lipids	-0.646383	0.0599597
CD16_Mono	pSTAT3	HDL.FC	0.645719	0.0603099
CD4_Tcells	pPLCg2	HDL.FC	0.639053	0.0639006
CD4_Tcells	pp38	Total.C	0.635838	0.0656788
CD14_Mono	pp38	VLDL.FC	0.62749	0.0704412
CD4_Tcells	IkBa	HDL.C	-0.621664	0.0738892
CD_DCs	pSTAT3	HDL.C	0.615872	0.077419
CD16_Mono	pPLCg2	HDL.C	0.613391	0.0789631
CD16_Mono	IkBa	Total.C	-0.61053	0.0807664
CD16_Mono	IkBa	Total.Lipids	-0.610004	0.0811007
CD14_Mono	pSTAT3	HDL.FC	0.608588	0.082005
CD16_Mono	pp38	Total.Lipids	0.603978	0.0849918
CD14_Mono	pp38	VLDL.C	0.603348	0.0854054
CD_DCs	pSTAT1	LDL.FC	-0.60227	0.0861157
CD_DCs	pSTAT3	HDL.FC	0.60045	0.0873225
CD16_Mono	pSTAT1	Total.C	-0.598763	0.0884508
CD8_Tcells	pSTAT5	Total.Lipids	0.597996	0.088967
CD8_Tcells	pp38	Total.C	0.59626	0.0901411
CD16_Mono	pS6	LDL.FC	-0.594637	0.0912481
CD8_Tcells	pPLCg2	HDL.FC	0.592941	0.0924134
CD16_Mono	pMAPKAP2	HDL.C	-0.591651	0.0933058
CD_DCs	pSTAT1	Clinical.LDL.C	-0.588819	0.0952828
CD4_Tcells	pCREB	Total.C	0.588092	0.095795
CD16_Mono	pSTAT1	LDL.C	-0.587061	0.0965232
CD14_Mono	pp38	Total.Lipids	0.582556	0.0997466
CD16_Mono	IkBa	Total.FC	-0.579082	0.102276
CD14_Mono	pSTAT3	LDL.FC	-0.577864	0.103173
CD16_Mono	pMAPKAP2	HDL.FC	-0.577579	0.103382
CD4_Tcells	IkBa	HDL.FC	-0.574564	0.105624
CD16_Mono	pSTAT1	Clinical.LDL.C	-0.574204	0.105894
CD16_Mono	pPLCg2	LDL.FC	-0.572944	0.106841
CD8_Tcells	IkBa	HDL.C	-0.572882	0.106887
CD8_Tcells	pPLCg2	HDL.C	0.571796	0.107708
CD_DCs	IkBa	Total.Lipids	-0.568332	0.110349
CD8_Tcells	pCREB	Total.C	0.566984	0.111387
CD14_Mono	pMAPKAP2	HDL.C	-0.566931	0.111429
CD14_Mono	pp38	Remnant.C	0.561116	0.115977
CD_DCs	pSTAT1	LDL.C	-0.560936	0.116119
CD14_Mono	pPLCg2	HDL.FC	0.557016	0.11925
CD14_Mono	pSTAT3	Clinical.LDL.C	-0.555039	0.120847
CD_DCs	IkBa	Total.FC	-0.553181	0.12236
CD16_Mono	pp38	Remnant.C	0.551671	0.123598
CD_DCs	pPLCg2	HDL.FC	0.549879	0.125077
CD14_Mono	pSTAT3	HDL.C	0.547524	0.127037
CD14_Mono	pPLCg2	VLDL.C	-0.544329	0.129723
CD16_Mono	pS6	Clinical.LDL.C	-0.541499	0.132132
CD4_Tcells	pMAPKAP2	HDL.C	-0.535626	0.137212
CD16_Mono	pp38	Total.FC	0.535002	0.137759
CD8_Tcells	IkBa	HDL.FC	-0.528616	0.143426
CD_DCs	pSTAT5	HDL.C	0.527609	0.144332
CD14_Mono	pSTAT3	LDL.C	-0.526177	0.145626
CD_DCs	pSTAT1	non.HDL.C	-0.52291	0.148603
CD4_Tcells	pSTAT5	VLDL.FC	0.52207	0.149374
CD16_Mono	pS6	LDL.C	-0.521112	0.150256
CD4_Tcells	pCREB	Total.Lipids	0.519951	0.15133
CD8_Tcells	pp38	LDL.FC	0.519495	0.151752
CD14_Mono	pPLCg2	VLDL.FC	-0.518658	0.15253
CD4_Tcells	pCREB	Total.FC	0.518633	0.152553
CD16_Mono	pp38	VLDL.FC	0.517795	0.153334
CD8_Tcells	pp38	LDL.C	0.514033	0.15687
CD16_Mono	pp38	VLDL.C	0.511386	0.159385
CD_DCs	pSTAT5	Total.Lipids	0.510721	0.160021
CD4_Tcells	pMAPKAP2	HDL.FC	-0.509809	0.160896
CD14_Mono	pERK1_2	VLDL.FC	0.508982	0.161691
CD14_Mono	pPLCg2	Remnant.C	-0.508847	0.161821
CD16_Mono	pS6	Total.C	-0.508246	0.1624
CD4_Tcells	pp38	Total.FC	0.506669	0.163926
CD4_Tcells	pp38	LDL.FC	0.505719	0.164849
CD14_Mono	pPLCg2	non.HDL.C	-0.505592	0.164973
CD14_Mono	pSTAT1	LDL.FC	-0.501149	0.169333
CD4_Tcells	pp38	Total.Lipids	0.499654	0.170814
CD4_Tcells	pp38	LDL.C	0.499178	0.171287
CD8_Tcells	pp38	Clinical.LDL.C	0.498471	0.171992
CD8_Tcells	pCREB	LDL.C	0.497386	0.173076
CD4_Tcells	pCREB	LDL.C	0.496254	0.174211
CD4_Tcells	pPLCg2	HDL.C	0.493544	0.176947
CD8_Tcells	pCREB	Total.FC	0.493407	0.177085
CD16_Mono	pp38	Total.C	0.492467	0.17804
CD8_Tcells	pCREB	LDL.FC	0.491483	0.179042
CD_DCs	IkBa	LDL.C	-0.489532	0.18104
CD_DCs	pp38	Total.Lipids	0.486362	0.184313
CD4_Tcells	pERK1_2	VLDL.FC	0.486235	0.184445
CD8_Tcells	pCREB	Total.Lipids	0.484944	0.185787
CD4_Tcells	pp38	Clinical.LDL.C	0.484736	0.186004
CD14_Mono	pp38	Total.FC	0.484676	0.186066
CD8_Tcells	pCREB	Clinical.LDL.C	0.482842	0.187985
CD4_Tcells	pCREB	LDL.FC	0.481452	0.189447
CD8_Tcells	pp38	Total.FC	0.481327	0.189578
CD4_Tcells	pCREB	Clinical.LDL.C	0.479855	0.191133
CD14_Mono	pSTAT1	LDL.C	-0.477663	0.193462
CD14_Mono	pSTAT1	Clinical.LDL.C	-0.476956	0.194217
CD14_Mono	pERK1_2	VLDL.C	0.474867	0.196457
CD4_Tcells	pCREB	non.HDL.C	0.474702	0.196634
CD8_Tcells	pSTAT5	HDL.FC	0.473506	0.197923
CD16_Mono	pSTAT1	LDL.FC	-0.471279	0.200336
CD4_Tcells	pSTAT3	HDL.FC	0.471088	0.200544
CD16_Mono	IkBa	non.HDL.C	-0.468993	0.202831
CD_DCs	IkBa	Clinical.LDL.C	-0.468356	0.203528
CD_DCs	IkBa	non.HDL.C	-0.46595	0.206178
CD8_Tcells	pSTAT5	VLDL.FC	0.46417	0.208149
CD14_Mono	pPLCg2	LDL.C	-0.463362	0.209048
CD_DCs	pMAPKAP2	HDL.C	-0.463278	0.209142
CD8_Tcells	pp38	Total.Lipids	0.461264	0.211391
CD8_Tcells	pCREB	non.HDL.C	0.460647	0.212083
CD4_Tcells	pSTAT5	VLDL.C	0.460436	0.212319
CD_DCs	IkBa	LDL.FC	-0.459594	0.213265
CD_DCs	pp38	Remnant.C	0.456438	0.216834
CD_DCs	pp38	Total.FC	0.454336	0.21923
CD16_Mono	IkBa	LDL.C	-0.449369	0.224947
CD16_Mono	IkBa	Remnant.C	-0.446766	0.227975
CD4_Tcells	pERK1_2	Total.Lipids	0.445482	0.229477
CD14_Mono	pSTAT3	non.HDL.C	-0.443166	0.232199
CD4_Tcells	pERK1_2	VLDL.C	0.441737	0.233888
CD14_Mono	pPLCg2	Clinical.LDL.C	-0.44069	0.235129
CD16_Mono	pMAPKAP2	Total.C	-0.432145	0.245394
CD_DCs	pSTAT1	Remnant.C	-0.431553	0.246113
CD14_Mono	pPLCg2	Total.FC	-0.430342	0.24759
CD_DCs	pp38	VLDL.FC	0.429761	0.2483
CD8_Tcells	pSTAT5	Total.FC	0.429214	0.248969
CD8_Tcells	pp38	non.HDL.C	0.428878	0.24938
CD8_Tcells	IkBa	Total.C	-0.42884	0.249427
CD_DCs	pp38	VLDL.C	0.42853	0.249807
CD4_Tcells	pp38	non.HDL.C	0.428205	0.250207
CD8_Tcells	pMAPKAP2	VLDL.C	0.424802	0.254402
CD16_Mono	pSTAT1	HDL.FC	0.423216	0.256371
CD16_Mono	IkBa	VLDL.FC	-0.420331	0.259973
CD16_Mono	IkBa	Clinical.LDL.C	-0.420287	0.260028
CD16_Mono	pp38	non.HDL.C	0.418815	0.261876
CD8_Tcells	pSTAT5	VLDL.C	0.417379	0.263686
CD8_Tcells	pSTAT5	Remnant.C	0.414573	0.267241
CD8_Tcells	pMAPKAP2	VLDL.FC	0.414514	0.267316
CD8_Tcells	pSTAT5	Total.C	0.412248	0.270205
CD16_Mono	IkBa	VLDL.C	-0.410664	0.272235
CD4_Tcells	pSTAT5	Total.Lipids	0.409262	0.274037
CD_DCs	pp38	Total.C	0.409044	0.274319
CD4_Tcells	pCREB	Remnant.C	0.408968	0.274416
CD_DCs	pCREB	Remnant.C	0.408118	0.275514
CD_DCs	IkBa	Remnant.C	-0.405046	0.279497
CD16_Mono	pSTAT5	Clinical.LDL.C	-0.404829	0.27978
CD14_Mono	pERK1_2	Total.Lipids	0.397474	0.289443
CD_DCs	pCREB	Total.Lipids	0.397448	0.289477
CD14_Mono	pERK1_2	Remnant.C	0.39687	0.290243
CD4_Tcells	pp38	HDL.FC	0.396376	0.2909
CD16_Mono	pS6	non.HDL.C	-0.394841	0.292944
CD_DCs	pCREB	Total.FC	0.39382	0.294307
CD14_Mono	pPLCg2	Total.Lipids	-0.393528	0.294698
CD14_Mono	pMAPKAP2	HDL.FC	-0.392703	0.295802
CD14_Mono	pp38	non.HDL.C	0.391391	0.297563
CD_DCs	pSTAT1	Total.FC	-0.391288	0.297702
CD16_Mono	pS6	Total.FC	-0.38675	0.303834
CD16_Mono	IkBa	LDL.FC	-0.386121	0.304691
CD16_Mono	pSTAT5	LDL.FC	-0.385998	0.304858
CD16_Mono	pSTAT5	LDL.C	-0.384153	0.307374
CD_DCs	pSTAT1	VLDL.C	-0.383119	0.308789
CD14_Mono	pSTAT1	HDL.FC	0.382548	0.309571
CD4_Tcells	IkBa	Total.C	-0.381297	0.31129
CD8_Tcells	pCREB	Remnant.C	0.379654	0.313554
CD14_Mono	pPLCg2	LDL.FC	-0.378161	0.315619
CD_DCs	pCREB	VLDL.C	0.377131	0.317047
CD_DCs	pCREB	VLDL.FC	0.372962	0.32286
CD14_Mono	pp38	Total.C	0.372599	0.323369
CD14_Mono	pMAPKAP2	VLDL.FC	0.371495	0.324919
CD4_Tcells	pp38	HDL.C	0.370686	0.326057
CD_DCs	IkBa	HDL.FC	-0.37048	0.326348
CD4_Tcells	pSTAT3	HDL.C	0.369889	0.32718
CD14_Mono	pMAPKAP2	VLDL.C	0.366401	0.332117
CD_DCs	pERK1_2	VLDL.FC	0.363829	0.335781
CD_DCs	pERK1_2	Total.Lipids	0.362762	0.337307
CD8_Tcells	pERK1_2	Total.Lipids	0.362482	0.337708
CD14_Mono	pSTAT5	HDL.FC	0.361998	0.338401
CD16_Mono	pSTAT5	non.HDL.C	-0.361903	0.338538
CD14_Mono	pCREB	VLDL.FC	0.36171	0.338814
CD4_Tcells	pPLCg2	Total.Lipids	0.360497	0.340558
CD_DCs	pERK1_2	VLDL.C	0.360414	0.340677
CD14_Mono	pSTAT1	non.HDL.C	-0.360209	0.340972
CD16_Mono	pPLCg2	HDL.FC	0.360064	0.341181
CD_DCs	pp38	non.HDL.C	0.357044	0.345541
CD8_Tcells	pMAPKAP2	non.HDL.C	0.35478	0.34883
CD_DCs	pERK1_2	Remnant.C	0.354456	0.349302
CD8_Tcells	pMAPKAP2	Remnant.C	0.35394	0.350053
CD14_Mono	pCREB	VLDL.C	0.352963	0.351479
CD_DCs	pSTAT5	Total.C	0.352367	0.35235
CD4_Tcells	pERK1_2	Remnant.C	0.350281	0.355407
CD_DCs	pSTAT1	Total.C	-0.349292	0.356861
CD14_Mono	pPLCg2	Total.C	-0.348457	0.35809
CD_DCs	pMAPKAP2	VLDL.FC	0.345257	0.362821
CD_DCs	pCREB	Total.C	0.345055	0.363121
CD_DCs	pSTAT5	Total.FC	0.344105	0.364533
CD_DCs	pMAPKAP2	VLDL.C	0.342371	0.367115
CD4_Tcells	pCREB	VLDL.FC	0.341682	0.368144
CD16_Mono	pMAPKAP2	Total.Lipids	-0.341542	0.368353
CD4_Tcells	pCREB	VLDL.C	0.334412	0.379078
CD4_Tcells	pSTAT5	Remnant.C	0.332026	0.382699
CD16_Mono	pSTAT3	VLDL.C	-0.329196	0.387015
CD8_Tcells	pMAPKAP2	LDL.C	0.327528	0.389571
CD4_Tcells	pSTAT3	LDL.FC	-0.327323	0.389886
CD_DCs	pCREB	non.HDL.C	0.322043	0.398027
CD14_Mono	pSTAT1	Total.C	-0.319986	0.40122
CD16_Mono	pCREB	HDL.C	0.319907	0.401344
CD14_Mono	pSTAT3	Total.C	-0.319824	0.401472
CD14_Mono	pCREB	Remnant.C	0.319424	0.402094
CD14_Mono	pSTAT3	Remnant.C	-0.317623	0.404902
CD4_Tcells	pERK1_2	Total.FC	0.317158	0.405628
CD4_Tcells	pp38	Remnant.C	0.315453	0.408297
CD8_Tcells	pCREB	VLDL.FC	0.31272	0.412593
CD4_Tcells	pMAPKAP2	VLDL.C	0.312416	0.413071
CD_DCs	pSTAT1	VLDL.FC	-0.311291	0.414846
CD4_Tcells	pSTAT5	LDL.FC	-0.310193	0.41658
CD4_Tcells	pMAPKAP2	VLDL.FC	0.309896	0.41705
CD16_Mono	pSTAT5	VLDL.C	-0.309803	0.417199
CD8_Tcells	pCREB	VLDL.C	0.307382	0.421039
CD8_Tcells	pMAPKAP2	Clinical.LDL.C	0.307032	0.421594
CD16_Mono	IkBa	HDL.FC	-0.305704	0.42371
CD_DCs	pERK1_2	Total.FC	0.304967	0.424885
CD14_Mono	pSTAT3	Total.FC	-0.304734	0.425256
CD16_Mono	pSTAT5	Remnant.C	-0.302955	0.428101
CD_DCs	pSTAT5	VLDL.FC	0.3027	0.42851
CD16_Mono	pCREB	HDL.FC	0.301081	0.431107
CD8_Tcells	pp38	Remnant.C	0.299889	0.433025
CD16_Mono	pSTAT3	VLDL.FC	-0.295658	0.439858
CD4_Tcells	pERK1_2	non.HDL.C	0.295206	0.440591
CD8_Tcells	IkBa	Total.Lipids	-0.294958	0.440992
CD_DCs	IkBa	VLDL.C	-0.294425	0.441858
CD8_Tcells	IkBa	LDL.FC	-0.293692	0.443049
CD16_Mono	pMAPKAP2	Total.FC	-0.289454	0.449964
CD_DCs	IkBa	VLDL.FC	-0.289198	0.450382
CD_DCs	IkBa	HDL.C	-0.288913	0.45085
CD14_Mono	pSTAT5	LDL.FC	-0.288531	0.451476
CD16_Mono	pp38	HDL.FC	0.28791	0.452493
CD14_Mono	pSTAT1	HDL.C	0.286176	0.455344
CD_DCs	pSTAT5	Remnant.C	0.28281	0.460895
CD14_Mono	IkBa	LDL.FC	-0.278296	0.468387
CD14_Mono	pERK1_2	Total.FC	0.277843	0.469141
CD8_Tcells	pSTAT5	non.HDL.C	0.276401	0.471547
CD8_Tcells	IkBa	LDL.C	-0.275263	0.47345
CD4_Tcells	pMAPKAP2	non.HDL.C	0.273519	0.476371
CD8_Tcells	pERK1_2	Total.C	0.272146	0.478677
CD4_Tcells	pSTAT3	Clinical.LDL.C	-0.269919	0.482426
CD14_Mono	pSTAT1	Total.FC	-0.269288	0.483491
CD8_Tcells	IkBa	Total.FC	-0.26776	0.486071
CD14_Mono	pSTAT5	LDL.C	-0.265874	0.489265
CD8_Tcells	pp38	HDL.C	0.265796	0.489398
CD8_Tcells	pp38	HDL.FC	0.26418	0.492142
CD14_Mono	pS6	LDL.FC	-0.263996	0.492455
CD4_Tcells	pMAPKAP2	LDL.C	0.263932	0.492565
CD4_Tcells	pERK1_2	Total.C	0.263042	0.494078
CD_DCs	pMAPKAP2	HDL.FC	-0.262566	0.494889
CD4_Tcells	pMAPKAP2	Remnant.C	0.262431	0.49512
CD14_Mono	IkBa	Total.C	-0.262294	0.495353
CD14_Mono	pMAPKAP2	Remnant.C	0.260711	0.498055
CD8_Tcells	IkBa	Clinical.LDL.C	-0.259925	0.499398
CD8_Tcells	pPLCg2	Total.Lipids	0.259069	0.500863
CD14_Mono	IkBa	LDL.C	-0.258954	0.501061
CD14_Mono	IkBa	Clinical.LDL.C	-0.25753	0.503501
CD8_Tcells	pMAPKAP2	LDL.FC	0.257365	0.503785
CD14_Mono	pCREB	Total.Lipids	0.256566	0.505156
CD16_Mono	pp38	LDL.C	0.255591	0.506833
CD16_Mono	pSTAT3	Remnant.C	-0.255429	0.507111
CD_DCs	pMAPKAP2	Remnant.C	0.253555	0.510341
CD14_Mono	pSTAT5	Clinical.LDL.C	-0.252677	0.511856
CD16_Mono	pMAPKAP2	LDL.FC	-0.252389	0.512354
CD16_Mono	pS6	Total.Lipids	-0.251697	0.51355
CD16_Mono	pMAPKAP2	LDL.C	-0.25129	0.514255
CD_DCs	pSTAT5	VLDL.C	0.250242	0.516071
CD4_Tcells	IkBa	LDL.FC	-0.246278	0.522958
CD8_Tcells	pERK1_2	VLDL.FC	0.245906	0.523606
CD4_Tcells	pMAPKAP2	Clinical.LDL.C	0.245055	0.525091
CD4_Tcells	IkBa	Total.Lipids	-0.243357	0.528057
CD_DCs	pERK1_2	Total.C	0.238673	0.536272
CD16_Mono	pp38	Clinical.LDL.C	0.237958	0.537532
CD8_Tcells	pSTAT5	HDL.C	0.2372	0.538867
CD8_Tcells	pPLCg2	Total.C	0.234589	0.543476
CD8_Tcells	pMAPKAP2	Total.FC	0.233766	0.544934
CD14_Mono	pS6	VLDL.FC	0.233324	0.545715
CD16_Mono	pSTAT5	VLDL.FC	-0.232926	0.54642
CD14_Mono	pSTAT3	VLDL.C	-0.231873	0.548288
CD16_Mono	pMAPKAP2	Clinical.LDL.C	-0.230571	0.550599
CD_DCs	pp38	LDL.C	0.227085	0.556808
CD8_Tcells	pERK1_2	Total.FC	0.226498	0.557856
CD_DCs	pERK1_2	non.HDL.C	0.225412	0.559796
CD16_Mono	pS6	Remnant.C	-0.225178	0.560215
CD4_Tcells	pERK1_2	LDL.C	0.224673	0.561119
CD4_Tcells	pPLCg2	LDL.FC	-0.220404	0.568779
CD4_Tcells	IkBa	Total.FC	-0.219732	0.569987
CD_DCs	pp38	HDL.FC	0.219524	0.570361
CD_DCs	pp38	Clinical.LDL.C	0.219438	0.570517
CD4_Tcells	pERK1_2	HDL.C	-0.219164	0.571009
CD4_Tcells	IkBa	LDL.C	-0.217453	0.574095
CD14_Mono	IkBa	non.HDL.C	-0.216144	0.57646
CD8_Tcells	pp38	VLDL.C	0.215421	0.577767
CD14_Mono	IkBa	Total.FC	-0.214367	0.579674
CD14_Mono	pCREB	HDL.C	-0.213556	0.581144
CD4_Tcells	pSTAT3	LDL.C	-0.213502	0.581242
CD4_Tcells	pMAPKAP2	LDL.FC	0.212662	0.582766
CD8_Tcells	pp38	VLDL.FC	0.211484	0.584904
CD8_Tcells	pMAPKAP2	Total.Lipids	0.210571	0.586564
CD14_Mono	pS6	VLDL.C	0.210554	0.586595
CD_DCs	pCREB	Clinical.LDL.C	0.208683	0.590003
CD14_Mono	pSTAT1	Remnant.C	-0.208001	0.591245
CD4_Tcells	pSTAT5	Total.FC	0.207864	0.591494
CD14_Mono	pCREB	Total.FC	0.20699	0.59309
CD4_Tcells	IkBa	Clinical.LDL.C	-0.206615	0.593775
CD_DCs	pCREB	LDL.C	0.206249	0.594443
CD14_Mono	pp38	HDL.C	-0.206218	0.5945
CD4_Tcells	pp38	VLDL.C	0.206068	0.594775
CD4_Tcells	pSTAT3	Total.Lipids	0.204981	0.596762
CD4_Tcells	pp38	VLDL.FC	0.204744	0.597197
CD14_Mono	pERK1_2	HDL.C	-0.204477	0.597685
CD_DCs	pMAPKAP2	LDL.FC	-0.204102	0.598372
CD_DCs	pSTAT1	Total.Lipids	-0.202699	0.600944
CD8_Tcells	pERK1_2	HDL.FC	0.201821	0.602554
CD_DCs	pSTAT3	LDL.FC	-0.199718	0.60642
CD4_Tcells	pPLCg2	VLDL.FC	0.19913	0.607502
CD_DCs	pS6	HDL.C	-0.196645	0.612084
CD8_Tcells	pERK1_2	VLDL.C	0.196314	0.612695
CD14_Mono	pp38	LDL.C	0.194897	0.615312
CD4_Tcells	pCREB	HDL.FC	0.192995	0.618833
CD16_Mono	pSTAT5	Total.FC	-0.192956	0.618906
CD16_Mono	pCREB	VLDL.C	-0.192003	0.620672
CD14_Mono	pMAPKAP2	LDL.FC	-0.188668	0.626867
CD14_Mono	pERK1_2	non.HDL.C	0.187896	0.628304
CD14_Mono	pS6	Clinical.LDL.C	-0.186917	0.630128
CD_DCs	pSTAT3	Clinical.LDL.C	-0.183822	0.635907
CD16_Mono	pSTAT3	non.HDL.C	-0.181419	0.640404
CD14_Mono	IkBa	Total.Lipids	-0.180505	0.642116
CD16_Mono	pMAPKAP2	non.HDL.C	-0.180417	0.642281
CD8_Tcells	IkBa	non.HDL.C	-0.180305	0.642493
CD8_Tcells	pERK1_2	LDL.C	0.179318	0.644343
CD4_Tcells	pPLCg2	Total.C	0.178776	0.645361
CD8_Tcells	pERK1_2	HDL.C	0.178334	0.646193
CD4_Tcells	pMAPKAP2	Total.FC	0.174686	0.653058
CD8_Tcells	pERK1_2	non.HDL.C	0.174107	0.65415
CD14_Mono	pS6	LDL.C	-0.1741	0.654163
CD14_Mono	pSTAT5	HDL.C	0.173953	0.654441
CD16_Mono	IkBa	HDL.C	-0.173761	0.654803
CD14_Mono	pERK1_2	LDL.FC	-0.172957	0.656321
CD4_Tcells	pSTAT5	Clinical.LDL.C	-0.170426	0.661106
CD16_Mono	pCREB	Remnant.C	-0.165613	0.670233
CD14_Mono	pSTAT1	VLDL.C	-0.165255	0.670913
CD4_Tcells	pMAPKAP2	Total.Lipids	0.16456	0.672235
CD_DCs	pCREB	LDL.FC	0.162972	0.675256
CD4_Tcells	pERK1_2	Clinical.LDL.C	0.162922	0.675351
CD14_Mono	pp38	Clinical.LDL.C	0.162238	0.676655
CD8_Tcells	pERK1_2	Remnant.C	0.161811	0.677468
CD14_Mono	pSTAT1	Total.Lipids	-0.16058	0.679817
CD16_Mono	pCREB	non.HDL.C	-0.159704	0.68149
CD8_Tcells	pCREB	HDL.FC	0.1595	0.68188
CD16_Mono	pCREB	VLDL.FC	-0.15722	0.686238
CD4_Tcells	pPLCg2	Total.FC	0.157179	0.686317
CD_DCs	pp38	LDL.FC	0.156855	0.686936
CD14_Mono	IkBa	Remnant.C	-0.156265	0.688067
CD4_Tcells	pPLCg2	Clinical.LDL.C	-0.156202	0.688186
CD_DCs	pSTAT3	non.HDL.C	-0.154398	0.691644
CD4_Tcells	pSTAT5	HDL.C	-0.153191	0.693961
CD14_Mono	pCREB	non.HDL.C	0.152648	0.695003
CD16_Mono	pp38	LDL.FC	0.152338	0.6956
CD14_Mono	pS6	Remnant.C	0.150164	0.699779
CD16_Mono	pERK1_2	HDL.C	-0.145883	0.70803
CD_DCs	pSTAT3	Remnant.C	-0.145816	0.70816
CD8_Tcells	pMAPKAP2	Total.C	0.143261	0.713097
CD_DCs	pSTAT3	LDL.C	-0.14317	0.713273
CD_DCs	pCREB	HDL.FC	0.142131	0.715284
CD16_Mono	pCREB	Clinical.LDL.C	-0.142077	0.715388
CD14_Mono	pSTAT3	VLDL.FC	-0.141024	0.717426
CD_DCs	pS6	LDL.FC	-0.139039	0.721276
CD_DCs	pERK1_2	HDL.FC	0.138836	0.721669
CD4_Tcells	pSTAT3	VLDL.FC	0.138225	0.722856
CD16_Mono	pCREB	LDL.C	-0.137994	0.723303
CD14_Mono	pERK1_2	Total.C	0.136682	0.725853
CD_DCs	pSTAT3	VLDL.C	-0.134113	0.730849
CD_DCs	pSTAT5	non.HDL.C	0.13283	0.733348
CD16_Mono	pERK1_2	Total.C	-0.13271	0.733583
CD16_Mono	pCREB	Total.FC	-0.130452	0.737986
CD4_Tcells	pSTAT3	non.HDL.C	-0.130374	0.738137
CD8_Tcells	pPLCg2	Total.FC	0.129005	0.74081
CD14_Mono	pS6	Total.Lipids	0.128933	0.740952
CD4_Tcells	pPLCg2	VLDL.C	0.127765	0.743234
CD8_Tcells	pSTAT5	LDL.C	0.127705	0.743352
CD_DCs	pSTAT3	Total.Lipids	0.126781	0.745158
CD_DCs	pS6	VLDL.FC	0.126487	0.745733
CD16_Mono	pERK1_2	LDL.FC	-0.125502	0.747662
CD_DCs	pS6	VLDL.C	0.125354	0.747951
CD16_Mono	pERK1_2	LDL.C	-0.124264	0.750087
CD4_Tcells	IkBa	non.HDL.C	-0.123445	0.751691
CD16_Mono	pSTAT5	Total.C	-0.12307	0.752426
CD8_Tcells	pERK1_2	Clinical.LDL.C	0.122312	0.753913
CD_DCs	pSTAT5	LDL.FC	-0.121769	0.754978
CD14_Mono	pSTAT1	VLDL.FC	-0.119428	0.759577
CD4_Tcells	pMAPKAP2	Total.C	0.118159	0.762071
CD16_Mono	pS6	HDL.C	-0.118034	0.762317
CD_DCs	pMAPKAP2	Clinical.LDL.C	-0.11711	0.764134
CD_DCs	pMAPKAP2	LDL.C	-0.114262	0.769744
CD14_Mono	pMAPKAP2	Total.C	-0.112286	0.773643
CD16_Mono	pERK1_2	Clinical.LDL.C	-0.111933	0.77434
CD14_Mono	pSTAT5	non.HDL.C	-0.111483	0.775228
CD16_Mono	pCREB	LDL.FC	-0.11129	0.775609
CD_DCs	pS6	HDL.FC	-0.110838	0.776501
CD4_Tcells	pSTAT5	LDL.C	-0.110571	0.777028
CD14_Mono	pSTAT3	Total.Lipids	-0.110243	0.777678
CD_DCs	pMAPKAP2	Total.Lipids	0.108696	0.780734
CD4_Tcells	pPLCg2	Remnant.C	0.108023	0.782067
CD4_Tcells	pSTAT5	non.HDL.C	0.107305	0.783487
CD4_Tcells	pCREB	HDL.C	0.107234	0.783627
CD_DCs	pS6	LDL.C	-0.106395	0.785287
CD4_Tcells	pPLCg2	LDL.C	-0.106209	0.785657
CD14_Mono	pCREB	LDL.FC	-0.105916	0.786237
CD4_Tcells	pERK1_2	HDL.FC	-0.104232	0.789573
CD14_Mono	pMAPKAP2	Total.Lipids	0.104051	0.789932
CD16_Mono	pERK1_2	HDL.FC	-0.102435	0.793137
CD14_Mono	pS6	HDL.C	-0.102126	0.793749
CD4_Tcells	pSTAT5	HDL.FC	0.102068	0.793866
CD_DCs	pS6	Clinical.LDL.C	-0.100388	0.7972
CD16_Mono	pSTAT3	Clinical.LDL.C	-0.099404	0.799156
CD_DCs	pMAPKAP2	Total.C	-0.0965862	0.804759
CD_DCs	pS6	Total.C	-0.0957719	0.80638
CD8_Tcells	pCREB	HDL.C	0.0957614	0.806401
CD16_Mono	pERK1_2	Total.Lipids	-0.0953383	0.807244
CD4_Tcells	IkBa	VLDL.C	0.0951023	0.807714
CD14_Mono	IkBa	VLDL.C	-0.095015	0.807887
CD14_Mono	pMAPKAP2	Clinical.LDL.C	-0.0948388	0.808238
CD16_Mono	pERK1_2	Total.FC	-0.0923581	0.813182
CD16_Mono	pSTAT3	LDL.C	-0.0922059	0.813486
CD16_Mono	pMAPKAP2	Remnant.C	-0.0921653	0.813566
CD14_Mono	pCREB	Total.C	0.0912954	0.815301
CD14_Mono	pMAPKAP2	non.HDL.C	0.089306	0.819272
CD4_Tcells	IkBa	VLDL.FC	0.0885682	0.820746
CD16_Mono	pS6	VLDL.C	-0.0863744	0.82513
CD16_Mono	pSTAT3	Total.FC	-0.0850046	0.827869
CD14_Mono	IkBa	VLDL.FC	-0.0847597	0.828359
CD14_Mono	pp38	HDL.FC	0.0838981	0.830084
CD14_Mono	pMAPKAP2	LDL.C	-0.0835144	0.830852
CD_DCs	pS6	Remnant.C	0.0810885	0.83571
CD_DCs	pERK1_2	LDL.C	0.0810306	0.835826
CD8_Tcells	pERK1_2	LDL.FC	0.07914	0.839616
CD_DCs	pSTAT3	VLDL.FC	-0.078517	0.840866
CD8_Tcells	pSTAT5	Clinical.LDL.C	0.0774223	0.843062
CD_DCs	pMAPKAP2	Total.FC	0.0773983	0.84311
CD4_Tcells	pERK1_2	LDL.FC	0.0764637	0.844986
CD16_Mono	pCREB	Total.Lipids	-0.0725945	0.85276
CD14_Mono	pERK1_2	HDL.FC	0.0722406	0.853471
CD14_Mono	pSTAT5	Total.C	-0.0713232	0.855316
CD_DCs	pMAPKAP2	non.HDL.C	0.0704985	0.856975
CD8_Tcells	IkBa	Remnant.C	-0.0693865	0.859213
CD16_Mono	pCREB	Total.C	-0.0692122	0.859564
CD_DCs	pERK1_2	Clinical.LDL.C	0.0682756	0.861449
CD4_Tcells	pSTAT5	Total.C	0.0670603	0.863897
CD16_Mono	pERK1_2	non.HDL.C	-0.0645685	0.868918
CD14_Mono	pSTAT5	VLDL.FC	0.0643455	0.869368
CD16_Mono	pSTAT3	Total.C	0.0640111	0.870042
CD14_Mono	pMAPKAP2	Total.FC	0.0623176	0.873458
CD14_Mono	pS6	HDL.FC	0.0622325	0.87363
CD14_Mono	pS6	Total.C	-0.0617608	0.874581
CD14_Mono	pERK1_2	Clinical.LDL.C	-0.0589339	0.880288
CD_DCs	pCREB	HDL.C	-0.0581938	0.881783
CD14_Mono	pSTAT5	Remnant.C	0.0551249	0.887984
CD_DCs	pSTAT3	Total.C	0.0544937	0.889261
CD_DCs	pERK1_2	HDL.C	-0.0535337	0.891202
CD_DCs	pSTAT5	Clinical.LDL.C	-0.052621	0.893048
CD4_Tcells	pSTAT3	VLDL.C	0.0519609	0.894384
CD14_Mono	pp38	LDL.FC	0.0501668	0.898015
CD14_Mono	pSTAT5	Total.Lipids	0.0496824	0.898996
CD14_Mono	pSTAT5	VLDL.C	0.047756	0.902897
CD16_Mono	pS6	HDL.FC	-0.047347	0.903726
CD16_Mono	pSTAT3	LDL.FC	-0.0448392	0.908807
CD8_Tcells	IkBa	VLDL.C	0.0403205	0.917971
CD14_Mono	pS6	Total.FC	0.0402912	0.91803
CD16_Mono	pSTAT5	Total.Lipids	-0.0358295	0.927087
CD8_Tcells	IkBa	VLDL.FC	0.0328994	0.933038
CD8_Tcells	pPLCg2	VLDL.C	-0.0320003	0.934865
CD8_Tcells	pPLCg2	LDL.C	0.0284106	0.942161
CD16_Mono	pS6	VLDL.FC	-0.0282587	0.94247
CD14_Mono	pERK1_2	LDL.C	-0.0282108	0.942567
CD14_Mono	pCREB	Clinical.LDL.C	-0.028151	0.942689
CD14_Mono	IkBa	HDL.FC	-0.0267215	0.945596
CD16_Mono	pMAPKAP2	VLDL.FC	-0.0264263	0.946196
CD_DCs	pSTAT3	Total.FC	-0.0259808	0.947102
CD4_Tcells	pSTAT3	Remnant.C	-0.0240471	0.951035
CD14_Mono	pCREB	LDL.C	-0.0230567	0.95305
CD16_Mono	pp38	HDL.C	0.0219532	0.955295
CD16_Mono	pSTAT3	Total.Lipids	-0.020436	0.958383
CD8_Tcells	pSTAT5	LDL.FC	-0.0192709	0.960754
CD4_Tcells	IkBa	Remnant.C	-0.0182905	0.962749
CD_DCs	pSTAT5	LDL.C	-0.0173626	0.964638
CD8_Tcells	pPLCg2	non.HDL.C	0.0160774	0.967254
CD8_Tcells	pPLCg2	VLDL.FC	0.0160695	0.96727
CD14_Mono	pS6	non.HDL.C	-0.0154639	0.968504
CD4_Tcells	pSTAT3	Total.C	-0.0142294	0.971017
CD14_Mono	IkBa	HDL.C	-0.0133931	0.97272
CD8_Tcells	pPLCg2	LDL.FC	-0.0129095	0.973705
CD_DCs	pS6	non.HDL.C	-0.0124472	0.974646
CD_DCs	pS6	Total.FC	-0.0112667	0.97705
CD_DCs	pERK1_2	LDL.FC	-0.010445	0.978723
CD4_Tcells	pSTAT3	Total.FC	-0.00924069	0.981176
CD14_Mono	pCREB	HDL.FC	0.00909706	0.981469
CD8_Tcells	pPLCg2	Remnant.C	0.0088483	0.981976
CD8_Tcells	pPLCg2	Clinical.LDL.C	-0.00659242	0.986571
CD16_Mono	pMAPKAP2	VLDL.C	-0.00563352	0.988524
CD4_Tcells	pPLCg2	non.HDL.C	-0.00511726	0.989575
CD16_Mono	pERK1_2	VLDL.FC	-0.00453322	0.990765
CD16_Mono	pERK1_2	Remnant.C	0.00338704	0.9931
CD14_Mono	pSTAT5	Total.FC	-0.00330854	0.99326
CD16_Mono	pERK1_2	VLDL.C	0.0027976	0.994301
CD_DCs	pp38	HDL.C	-0.00038232	0.999221
CD_DCs	pS6	Total.Lipids	0.00037413	0.999238
CD4_Tcells	pS6	VLDL.FC	NA	NA
CD4_Tcells	pSTAT1	VLDL.FC	NA	NA
CD8_Tcells	pS6	VLDL.FC	NA	NA
CD8_Tcells	pSTAT3	VLDL.FC	NA	NA
CD8_Tcells	pSTAT1	VLDL.FC	NA	NA
CD4_Tcells	pS6	VLDL.C	NA	NA
CD4_Tcells	pSTAT1	VLDL.C	NA	NA
CD8_Tcells	pS6	VLDL.C	NA	NA
CD8_Tcells	pSTAT3	VLDL.C	NA	NA
CD8_Tcells	pSTAT1	VLDL.C	NA	NA
CD4_Tcells	pS6	Total.Lipids	NA	NA
CD4_Tcells	pSTAT1	Total.Lipids	NA	NA
CD8_Tcells	pS6	Total.Lipids	NA	NA
CD8_Tcells	pSTAT3	Total.Lipids	NA	NA
CD8_Tcells	pSTAT1	Total.Lipids	NA	NA
CD4_Tcells	pS6	Total.FC	NA	NA
CD4_Tcells	pSTAT1	Total.FC	NA	NA
CD8_Tcells	pS6	Total.FC	NA	NA
CD8_Tcells	pSTAT3	Total.FC	NA	NA
CD8_Tcells	pSTAT1	Total.FC	NA	NA
CD4_Tcells	pS6	Total.C	NA	NA
CD4_Tcells	pSTAT1	Total.C	NA	NA
CD8_Tcells	pS6	Total.C	NA	NA
CD8_Tcells	pSTAT3	Total.C	NA	NA
CD8_Tcells	pSTAT1	Total.C	NA	NA
CD4_Tcells	pS6	Remnant.C	NA	NA
CD4_Tcells	pSTAT1	Remnant.C	NA	NA
CD8_Tcells	pS6	Remnant.C	NA	NA
CD8_Tcells	pSTAT3	Remnant.C	NA	NA
CD8_Tcells	pSTAT1	Remnant.C	NA	NA
CD4_Tcells	pS6	non.HDL.C	NA	NA
CD4_Tcells	pSTAT1	non.HDL.C	NA	NA
CD8_Tcells	pS6	non.HDL.C	NA	NA
CD8_Tcells	pSTAT3	non.HDL.C	NA	NA
CD8_Tcells	pSTAT1	non.HDL.C	NA	NA
CD4_Tcells	pS6	LDL.FC	NA	NA
CD4_Tcells	pSTAT1	LDL.FC	NA	NA
CD8_Tcells	pS6	LDL.FC	NA	NA
CD8_Tcells	pSTAT3	LDL.FC	NA	NA
CD8_Tcells	pSTAT1	LDL.FC	NA	NA
CD4_Tcells	pS6	LDL.C	NA	NA
CD4_Tcells	pSTAT1	LDL.C	NA	NA
CD8_Tcells	pS6	LDL.C	NA	NA
CD8_Tcells	pSTAT3	LDL.C	NA	NA
CD8_Tcells	pSTAT1	LDL.C	NA	NA
CD4_Tcells	pS6	HDL.FC	NA	NA
CD4_Tcells	pSTAT1	HDL.FC	NA	NA
CD8_Tcells	pS6	HDL.FC	NA	NA
CD8_Tcells	pSTAT3	HDL.FC	NA	NA
CD8_Tcells	pSTAT1	HDL.FC	NA	NA
CD4_Tcells	pS6	HDL.C	NA	NA
CD4_Tcells	pSTAT1	HDL.C	NA	NA
CD8_Tcells	pS6	HDL.C	NA	NA
CD8_Tcells	pSTAT3	HDL.C	NA	NA
CD8_Tcells	pSTAT1	HDL.C	NA	NA
CD4_Tcells	pS6	Clinical.LDL.C	NA	NA
CD4_Tcells	pSTAT1	Clinical.LDL.C	NA	NA
CD8_Tcells	pS6	Clinical.LDL.C	NA	NA
CD8_Tcells	pSTAT3	Clinical.LDL.C	NA	NA
CD8_Tcells	pSTAT1	Clinical.LDL.C	NA	NA
Statistical analysis was performed using Pearson correlation analysis p-values< 0.05 were considered significant

## Sheet: Supplemetary Table 3
Supplementary Table 3. Human CyTOF Panel
Elemental isotope	Antigen Target (Human)	Clone Number	Cat#	Supplier
113In	CD57	HCD57	322325	Biolegend
115 In	CD45	HI130	304405	Biolegend
116Cd	CD45	HI30	3116001B	Fluidigm
141Pr	CD3	UCHT1	3141019B	Fluidigm
142 Nd	CD19	HIB19	302247	Biolegend
142 Nd	CD19	HIB19	3142001B	Fluidigm
143 Nd	CD45RA	HI100	304143	Biolegend
143 Nd	CD45RA	HI100	3143006B	Fluidigm
144Nd	CD1c, FITC-conjugated	L161	331518	Biolegend
144Nd	CD161, FITC-conjugated	HP-3G10	339906	Biolegend
144Nd	Anti-FITC	FIT-22	3144006B	Fluidigm
145 Nd	CD4	RPA-T4	300541	Biolegend
145 Nd	CD4	RPA-T4	3145001B	Fluidigm
146 Nd	CD8a	RPA-T8	301053	Biolegend
146 Nd	CD8a	RPA-T8	3146001B	Fluidigm
147 Sm	p-STAT5	47	3147012A	Fluidigm
148 Nd	CD16	3G8	302051	Biolegend
148 Nd	CD16	3G8	3148004B	Fluidigm
149 Sm	CD127	A019D5	351337	Biolegend
149 Sm	CD127	A019D5	3149011B	Fluidigm
150 Nd	CD1c	L161	331502	Biolegend
150Nd	SRC, Biotin-conjugated		SRC-112-BIOTIN	Thermo Fisher
150Nd	CD1c, Biotin-conjugated	L161	331504	Biolegend
150Nd	Anti-Biotin	1D4-C5	3150008B	Fluidigm
151 Eu	CD123	6H6	306027	Biolegend
151 Eu	CD123	6H6	3151001B	Fluidigm
152 Sm	CD66b	G10F5	305102	Biolegend
152 Sm	CD66b	G10F5	3152011B	Fluidigm
152 Sm	p-AKT (S473)	D9E	3152005A	Fluidigm
153 Eu	p-STAT1	58D6	3153003A	Fluidigm
153 Eu	LCK	LCK-01	3153017B	Fluidigm
155 Gd	CD27	O323	302839	Biolegend
155Gd	CD27	L128	3155001B	Fluidigm
156 Gd	p-p38	D3F9	3156002A	Fluidigm
156Gd	AKT, PE-conjugated	C67E7	8790S	Cell Signaling Technology
156Gd	Anti-PE	PE001	3156005B	Fluidigm
158 Gd	p-STAT3	4	3158005A	Fluidigm
159 Tb	p-MAPKAPK2	27B7	3159010A	Fluidigm
160 Gd	CD14	M5E2	301843	Biolegend
160 Gd	CD14	M5E2	3160001B	Fluidigm
161 Dy	CD56	B159	555514	BD Biosciences
162 Dy	p-PLCg2	K86-689.37	3162018A	Fluidigm
162 Dy	p-LCK	4/LCK-Y505	3162004A	Fluidigm
163Dy	CD56 (NCAM)	NCAM16.2	3163007B	Fluidigm
164 Dy	IkBa	L35A5	3164004A	Fluidigm
165 Ho	p-CREB	87G3	3165009A	Fluidigm
166 Er	CD25	M-A251	356102	Biolegend
167 Er	p-ERK1/2	D13.14.4E	3167005A	Fluidigm
168 Er	CD3	UCHT1	300443	Biolegend
170 Er	CD38	HB-7	356602	Biolegend
171 Yb	CD161	HP-3G10	339919	Biolegend
172Yb	CD38	HIT2	3172007B	Fluidigm
174 Yb	HLADR	L243	307651	Biolegend
174 Yb	HLADR	L243	3174001B	Fluidigm
175 Lu	p-S6	N7-548	3175009A	Fluidigm
176Yb	p-SRC, APC- conjugated	SrcY416-C4	MA5-36960	Thermo Fisher
176Yb	Anti-APC	APC003	3176007B	Fluidigm
176Yb	CD57	HCD57	3176019B	Fluidigm
Cell ID/viability
Isotope	Reagent		Cat#	Supplier
191/193Ir	Iridium		201192	Fluidigm
103Rh	Rhodium		201103A	Fluidigm
102-110Pd	Barcoding		201060	Fluidigm

## Sheet: Supplementary Table 4
Supplementary Table 4. Mouse CyTOF panel
Elemental Isotope	Antigen Target (Mouse)	Clone Number	Cat#	Supplier
113 In	Thy1.2	30-H12	105333	Biolegend
115In	TER119	TER-119	116241	Biolegend
141 Pr	Ly6G	1A8	127637	Biolegend
142 Nd	CD11c	N418	3142003B	Fluidigm
143 Nd	TCRb	H57-597	3143010B	Fluidigm
144 Nd	CD24	M1/69	101829	Biolegend
146 Nd	F4/80	BM8	3146008B	Fluidigm
148 Nd	CD11b	M1/70	3148003B	Fluidigm
149 Sm	CD19	6D5	3149002B	Fluidigm
151Eu	CD25	3C7	3151007B	Fluidigm
152Sm	SiglecF	S17007L	155502	Biolegend
160 Gd	CD62L	MEL-14	3160008B	Fluidigm
162 Dy	Ly6C	HK1.4	3162014B	Fluidigm
168 Er	CD8a	53-6.7	3168003B	Fluidigm
170 Er	NK1.1	PK136	3170002B	Fluidigm
171 Yb	CD44	IM7	3171003B	Fluidigm
172 Yb	CD4	RM4-5	3172003B	Fluidigm
174 Yb	MHCII	M5/114.15.2	3174003B	Fluidigm
176 Yb	B220	RA3-6B2	3176002B	Fluidigm
Cell ID/viability
Isotope	Reagent		Cat#	Supplier
191/193Ir	Iridium		201192	Fluidigm
103Rh	Rhodium		201103A	Fluidigm
102-110Pd	Barcoding		201060	Fluidigm
